# Supplementary material for: Innovation in Radionuclide Therapy for the Treatment of Prostate Cancers: Radiochemical Perspective and Recent Therapeutic Practices
Source: Cancers (Basel). 2023 Jun 10;15(12):3133. doi: 10.3390/cancers15123133 (PMC10296341; doi:10.3390/cancers15123133)
Supplement: Supplementary file 1 [file cancers-15-03133-s001.zip]

Archive with 1 entries (1 files):
- cancers-2368144-supplementary.pdf
